# Supplementary material for: Type 2 Diabetes Biomarkers of Human Gut Microbiota Selected via Iterative Sure Independent Screening Method
Source: PLoS One. 2015 Oct 19;10(10):e0140827. doi: 10.1371/journal.pone.0140827 (PMC4610706; doi:10.1371/journal.pone.0140827)
Supplement: S1 Table — 48 makers from Chinese and 24 markers from European were annotated and analyzed on KEGG pathway and eggNOG function. (XLS) [file pone.0140827.s001.xls]

## Sheet: Gene Annotation
#GeneID	Name	Length	Completeness_Stat	Group_Origin	Taxonomic_Annotation_(Phylum_Level)	Taxonomic_Annotation_(Genus_Level)	KEGG_Annotation	eggNOG_Annotation	Sample_Occurence_Frequency	Individual_Occurence_Frequency	KEGG_Functional_Categories	eggNOG_Functional_Categories	Cohort_Assembled	Race
5399	411486.CLOM621_05693	7584	Complete	SP	Firmicutes	Clostridium	K03427	COG4646;COG0827	0.938437	0.94486	Genetic Information Processing	Transcription;Replication, recombination and repair	EUR;CHN;USA	Chinese
14130	V1.CD51-0_GL0140447	5715	Lack 3'-end	EUR	unknown	unknown	unknown	COG4646	0.0584057	0.0429907	unknown	Transcription;Replication, recombination and repair	EUR;CHN;USA	Chinese
17066	338793263-stool1_revised_scaffold681_4_gene28962	5376	Complete	USA	Firmicutes	Blautia	unknown	NOG79506	0.842936	0.848598	unknown	Function unknown	EUR;CHN;USA	Chinese
33799	MH0309_GL0095478	4329	Complete	EUR	unknown	unknown	K03763	COG2176	0.895817	0.893458	Nucleotide Metabolism	Replication, recombination and repair	EUR;CHN;USA	Chinese
135388	T2D-106A_GL0051286	2976	Complete	CHN	Bacteroidetes	Bacteroides	K01191	COG0383	0.866614	0.871963	Glycan Biosynthesis and Metabolism	Carbohydrate transport and metabolism	EUR;CHN;USA	Chinese
136293	479437.Elen_R0013	2969		SP	Actinobacteria	Eggerthella	unknown	unknown	0.947908	0.947664	unknown	unknown	EUR	Chinese
153836	MH0200_GL0062508	2841	Complete	EUR	Firmicutes	Blautia	K01447	COG0791;COG0739	0.953433	0.953271	Cellular Processes and Signaling	Cell wall/membrane/envelope biogenesis	EUR;CHN;USA	Chinese
171814	NOF002_GL0048993	2739	Complete	CHN	Bacteroidetes	Bacteroides	unknown	NOG84008	0.786109	0.785047	unknown	Signal transduction mechanisms	EUR;CHN	Chinese
185808	MH0332_GL0028842	2664	Lack 3'-end	EUR	Bacteroidetes	Bacteroides	K03427	COG4646	0.327545	0.28785	Genetic Information Processing	Transcription;Replication, recombination and repair	EUR;CHN;USA	Chinese
284845	MH0007_GL0006502	2331	Complete	EUR	Firmicutes	Coprobacillus	K12063	COG3451	0.962904	0.962617	Membrane Transport	Intracellular trafficking, secretion, and vesicular transport	EUR;CHN;USA	Chinese
520196	657318.EUR_10910	1887	Complete	SP	Firmicutes	Eubacterium	K06400	COG1961	0.975533	0.974766	Cellular Processes and Signaling	Replication, recombination and repair	EUR;CHN;USA	Chinese
575554	MH0088_GL0024880	1815	Complete	EUR	Firmicutes	Clostridium	K03205	COG3505	0.801894	0.793458	Membrane Transport	Intracellular trafficking, secretion, and vesicular transport	EUR;CHN;USA	Chinese
591863	MH0262_GL0011555	1797	Complete	EUR	Bacteroidetes	Bacteroides	K02945	COG0539	0.909234	0.906542	Translation	Translation, ribosomal structure and biogenesis	EUR;CHN;USA	Chinese
652493	470146.COPCOM_03246	1737	Complete	SP	Firmicutes	Coprococcus	K01144	COG0507	0.953433	0.950467	Genetic Information Processing	Replication, recombination and repair	EUR;CHN;USA	Chinese
654405	O2.UC21-0_GL0026211	1734	Lack 5'-end	EUR	Firmicutes	Clostridium	unknown	NOG12793	0.715864	0.706542	unknown	Function unknown	EUR	Chinese
695048	622312.ROSEINA2194_02703	1695	Complete	SP	Firmicutes	Roseburia	K00356	COG0446;COG0607	0.958169	0.954206	Energy Metabolism	Inorganic ion transport and metabolism;General function prediction only	NA	Chinese
945847	O2.UC19-1_GL0006215	1497	Complete	EUR	Firmicutes	Faecalibacterium	K01144	COG0507	0.97869	0.979439	Genetic Information Processing	Replication, recombination and repair	EUR;CHN;USA	Chinese
957736	457395.BSBG_02155	1491	Complete	SP	Bacteroidetes	Bacteroides	unknown	NOG39512	0.977111	0.974766	unknown	unknown	EUR;CHN;USA	Chinese
1081828	944560.HMPREF9058_0488	1420		SP	Actinobacteria	Actinomyces	unknown	unknown	0.64483	0.631776	unknown	unknown	NA	Chinese
1118258	158944319-stool2_revised_scaffold3169_1_gene92236	1404	Lack both ends	USA	Firmicutes	unknown	unknown	COG4646	0.804262	0.806542	unknown	Transcription;Replication, recombination and repair	EUR;USA	Chinese
1132255	MH0033_GL0005519	1395	Complete	EUR	Firmicutes	Eubacterium	K00986	COG3344	0.958958	0.952336	Genetic Information Processing	Replication, recombination and repair	EUR;CHN;USA	Chinese
1159073	MH0059_GL0076181	1383	Lack 5'-end	EUR	Firmicutes	unknown	unknown	unknown	0.880032	0.888785	unknown	unknown	EUR;CHN;USA	Chinese
1261812	MH0374_GL0074985	1341	Complete	EUR	Firmicutes	Eubacterium	K06919	COG3378	0.789266	0.785981	Genetic Information Processing	General function prediction only	EUR;CHN;USA	Chinese
1292429	V1.CD22-0_GL0242893	1329	Lack 5'-end	EUR	Firmicutes	Enterococcus	K07467	COG2946	0.868982	0.86729	Genetic Information Processing	Replication, recombination and repair	EUR;CHN;USA	Chinese
1306338	O2.UC40-1_GL0086076	1323	Complete	EUR	Firmicutes	Blautia	K03327	COG0534	0.876875	0.901869	Cellular Processes and Signaling	Defense mechanisms	EUR;CHN;USA	Chinese
1323237	N087A_GL0072142	1317	Complete	CHN	Bacteroidetes	Prevotella	unknown	COG4646	0.198895	0.203738	unknown	Transcription;Replication, recombination and repair	EUR;CHN;USA	Chinese
1375649	V1.UC25-1_GL0041400	1296	Lack 5'-end	EUR	Firmicutes	Ruminococcus	unknown	unknown	0.958958	0.958879	unknown	unknown	EUR;CHN;USA	Chinese
1741666	MH0047_GL0013423	1170	Complete	EUR	Firmicutes	unknown	K07486	COG3547	0.948698	0.949533	Genetic Information Processing	Replication, recombination and repair	EUR;CHN;USA	Chinese
1741778	MH0062_GL0009908	1170	Complete	EUR	Firmicutes	unknown	K07644	COG0642	0.767956	0.77757	Enzyme Families	Signal transduction mechanisms	EUR;CHN;USA	Chinese
1757575	V1.FI34_GL0042654	1167	Lack 5'-end	EUR	Bacteroidetes	Bacteroides	K00575	COG0642	0.232044	0.198131	Signal Transduction	Signal transduction mechanisms	EUR;USA	Chinese
2022920	T2D-53A_GL0117226	1089	Lack 5'-end	CHN	Firmicutes	unknown	unknown	NOG294082	0.977901	0.980374	unknown	unknown	CHN	Chinese
2199075	DOM022_GL0026669	1041	Complete	CHN	Firmicutes	Clostridium	unknown	NOG114060	0.705604	0.684112	unknown	unknown	EUR;CHN	Chinese
2411247	O2.UC52-2_GL0004060	990	Complete	EUR	Bacteroidetes	Bacteroides	K13007	COG0472	0.911602	0.907477	Glycan Biosynthesis and Metabolism	Cell wall/membrane/envelope biogenesis	EUR;CHN;USA	Chinese
2519965	MH0003_GL0003860	963	Complete	EUR	Firmicutes	Anaerotruncus	unknown	NOG289819	0.869771	0.869159	unknown	unknown	EUR;CHN;USA	Chinese
3022775	MH0110_GL0030408	864	Complete	EUR	Firmicutes	unknown	K02315	COG1484	0.898974	0.894393	Replication and Repair	Replication, recombination and repair	EUR;CHN;USA	Chinese
3486737	MH0284_GL0020274	780	Lack 5'-end	EUR	Firmicutes	unknown	K09686	NOG120133	0.970797	0.971963	Membrane Transport	General function prediction only	EUR;USA	Chinese
4710946	N002A_GL0045967	606	Lack 5'-end	CHN	Firmicutes	Ruminococcus	unknown	NOG294999	0.337806	0.342991	unknown	unknown	EUR;CHN	Chinese
5189669	V1.UC13-0_GL0057755	552	Complete	EUR	Firmicutes	Eubacterium	unknown	unknown	0.926598	0.921495	unknown	unknown	EUR;CHN;USA	Chinese
5788534	V1.FI10_GL0112975	492	Lack 3'-end	EUR	unknown	unknown	K03496	COG1192	0.0915549	0.0803738	Replication and Repair	Cell cycle control, cell division, chromosome partitioning	EUR	Chinese
6527926	O2.UC23-0_GL0004754	405	Lack 5'-end	EUR	Firmicutes	Faecalibacterium	unknown	NOG296992	0.8382	0.840187	unknown	unknown	EUR;CHN;USA	Chinese
6569215	MH0132_GL0127393	399	Lack 5'-end	EUR	Firmicutes	Faecalibacterium	unknown	unknown	0.930545	0.937383	unknown	unknown	EUR;CHN	Chinese
6619828	457421.CBFG_04256	396	Complete	SP	Firmicutes	unknown	unknown	unknown	0.95659	0.962617	unknown	unknown	EUR;CHN;USA	Chinese
6632303	MH0440_GL0124863	393	Lack 5'-end	EUR	Bacteroidetes	Bacteroides	unknown	NOG125746	0.895028	0.888785	unknown	Transcription	EUR;CHN;USA	Chinese
6846025	MH0268_GL0169058	369	Complete	EUR	Firmicutes	Coprococcus	unknown	unknown	0.913181	0.91028	unknown	unknown	EUR;USA	Chinese
7065522	411485.FAEPRAM212_01962	348	Complete	SP	Firmicutes	Faecalibacterium	unknown	unknown	0.987372	0.985981	unknown	unknown	NA	Chinese
7715620	508703490-stool1_revised_scaffold4278_1_gene77705	282	Lack 5'-end	USA	Firmicutes	Clostridium	unknown	unknown	0.961326	0.962617	unknown	unknown	EUR;CHN;USA	Chinese
7978557	MH0084_GL0011412	255	Lack 5'-end	EUR	Firmicutes	Eubacterium	unknown	unknown	0.949487	0.954206	unknown	unknown	EUR	Chinese
9062569	NOM010_GL0010414	168	Lack 5'-end	CHN	Firmicutes	Dorea	unknown	unknown	0.880032	0.882243	unknown	unknown	CHN	Chinese
5527	MH0085_GL0030159	7533	Complete	EUR	Firmicutes	unknown	K03427	COG4646;COG0827	0.93528	0.942991	Genetic Information Processing	Transcription;Replication, recombination and repair	EUR;CHN;USA	European
13222	457388.B2_010100020996	5832	Complete	SP	Bacteroidetes	Bacteroides	K03427	COG4646	0.459353	0.439252	Genetic Information Processing	Transcription;Replication, recombination and repair	EUR;CHN;USA	European
26731	MH0155_GL0059930	4617	Lack both ends	EUR	Bacteroidetes	Bacteroides	K04067	COG1112;NOG46046	0.812155	0.814953	Replication and Repair	Replication, recombination and repair;Function unknown	EUR	European
54516	T2D-143A_GL0031261	3780	Complete	CHN	Firmicutes	Ruminococcus	K01144	COG1074	0.943962	0.943925	Genetic Information Processing	Replication, recombination and repair	EUR;CHN	European
110877	NLM007_GL0030671	3147	Complete	CHN	Firmicutes	Ruminococcus	K00936	COG0784;COG0642	0.81768	0.82243	Metabolism	Signal transduction mechanisms	EUR;CHN;USA	European
147646	562983.HMPREF0433_01736	2881		SP	Firmicutes	Gemella	unknown	unknown	0.776638	0.76729	unknown	unknown	NA	European
165282	NOM025_GL0025868	2775	Complete	CHN	Proteobacteria	Escherichia	K07678	COG4999;COG2198;COG0784;COG0642	0.737964	0.756075	Enzyme Families	Signal transduction mechanisms	EUR;CHN;USA	European
167092	HT8A_GL0076402	2766	Complete	CHN	Bacteroidetes	Bacteroides	K12063	COG3451	0.901342	0.907477	Membrane Transport	Intracellular trafficking, secretion, and vesicular transport	EUR;CHN;USA	European
496510	717608.CLS_05330	1920	Complete	SP	Firmicutes	Clostridium	K02355	COG0480	0.614049	0.638318	Translation	Translation, ribosomal structure and biogenesis	NA	European
509081	ED12A_GL0055173	1902	Complete	CHN	Firmicutes	unknown	K06919	NOG84848	0.796369	0.795327	Genetic Information Processing	General function prediction only	EUR;CHN;USA	European
778961	MH0266_GL0054814	1617	Lack 5'-end	EUR	Firmicutes	Roseburia	K00571	COG4646;COG0827	0.538279	0.531776	Genetic Information Processing	Transcription;Replication, recombination and repair	EUR	European
859855	SZEY-06A_GL0008877	1554	Complete	CHN	Proteobacteria	Campylobacter	unknown	NOG286155	0.90292	0.890654	unknown	unknown	EUR;CHN;USA	European
1337073	V1.FI01_GL0062909	1311	Lack 5'-end	EUR	Bacteroidetes	Bacteroides	K07133	COG1373	0.948698	0.942991	Poorly Characterized	General function prediction only	EUR;CHN;USA	European
1449170	O2.UC37-0_GL0073193	1269	Lack 3'-end	EUR	Firmicutes	Blautia	K14059	COG0582	0.960537	0.960748	Genetic Information Processing	Replication, recombination and repair	EUR;CHN;USA	European
2064178	V1.UC15-3_GL0113118	1077	Lack 3'-end	EUR	Firmicutes	Pseudoflavonifractor	K07493	COG3328	0.00157853	0.000934579	Genetic Information Processing	Replication, recombination and repair	EUR	European
2583493	V1.CD42-0_GL0114810	951	Complete	EUR	Firmicutes	Faecalibacterium	K02315	COG1484	0.841358	0.831776	Replication and Repair	Replication, recombination and repair	EUR;CHN;USA	European
3197222	T2D-173A_GL0051170	834	Lack 5'-end	CHN	Firmicutes	Faecalibacterium	K00951	COG2357	0.897395	0.902804	Nucleotide Metabolism	Function unknown	EUR;CHN;USA	European
3429006	MH0002_GL0024774	789	Complete	EUR	Bacteroidetes	Bacteroides	K03496	NOG41261	0.906867	0.906542	Replication and Repair	unknown	EUR;CHN;USA	European
4643699	MH0056_GL0002458	612	Complete	EUR	Firmicutes	Faecalibacterium	unknown	COG0348	0.891081	0.895327	unknown	Energy production and conversion	EUR;CHN;USA	European
4778963	O2.UC27-0_GL0109594	597	Lack both ends	EUR	Firmicutes	unknown	unknown	NOG294082	0.831886	0.817757	unknown	unknown	EUR;CHN	European
4830528	O2.UC32-2_GL0108061	591	Lack both ends	EUR	Firmicutes	unknown	K06131	COG1502	0.714286	0.690654	Lipid Metabolism	Lipid transport and metabolism	EUR	European
5539526	MH0401_GL0106328	516	Lack 5'-end	EUR	Firmicutes	Clostridium	K07467	COG2946	0.777427	0.771963	Genetic Information Processing	Replication, recombination and repair	EUR	European
5794363	T2D-198A_GL0018532	492	Lack 5'-end	CHN	Firmicutes	unknown	unknown	unknown	0.968429	0.966355	unknown	unknown	EUR;CHN	European
9381466	O2.UC27-1_GL0018731	141	Lack 5'-end	EUR	unknown	unknown	unknown	unknown	0.708761	0.701869	unknown	unknown	EUR	European
